# Supplementary material for: Reduction Effect of Extra Biochar on PAHs Originating from Corn Stover Pyrolysis
Source: Molecules. 2025 Oct 30;30(21):4238. doi: 10.3390/molecules30214238 (PMC12609004; doi:10.3390/molecules30214238)
Supplement: Supplementary file 1 [file molecules-30-04238-s001.zip]

Archive with 1 entries (1 files):
- molecules-3481473-supplementary.pdf
